# Supplementary material for: Occurrence, Concentration and Toxicity of 54 Polycyclic Aromatic Hydrocarbons in Butter during Storage
Source: Foods. 2023 Dec 6;12(24):4393. doi: 10.3390/foods12244393 (PMC10742937; doi:10.3390/foods12244393)
Supplement: Supplementary file 1 [file foods-12-04393-s001.zip]

Archive with 1 entries (1 files):
- foods-2749563-supplementary.pdf
